# Supplementary material for: Weekly Time Course of Neuro-Muscular Adaptation to Intensive Strength Training
Source: Front Physiol. 2017 Jun 8;8:329. doi: 10.3389/fphys.2017.00329 (PMC5462902; doi:10.3389/fphys.2017.00329)
Supplement: Data Sheet 1 — Results virtual gym study. [file DataSheet1.CSV]

Results Virtual Gym Study
Training and performance data
Participant D																Participant M
	time point	Training data			Measurement data											Training data			Measurement data
Date		Training volume (reps * load)	mean Power leg press (W)	mean Power knee extension (W)	muscle volume rectus femoris (cm^3)	muscle volume vastus lateralis (cm^3)	muscle volume vastus medialis (cm^3)	muscle volume vastus intermedius (cm^3)	QZ volume (cm^3)	peak torque 80° (Nm)	RTD 80° (Nm/s)	RTR 80° (Nm/s)	iMVT (Nm)	RTD iMVT (Nm/s)	%VA (%)	Training volume (reps * load)	mean Power leg press (W)	mean Power knee extension (W)	muscle volume rectus femoris (cm^3)	muscle volume vastus lateralis (cm^3)	muscle volume vastus medialis (cm^3)	muscle volume vastus intermedius (cm^3)	QZ volume (cm^3)	peak torque 80° (Nm)	RTD 80° (Nm/s)	RTR 80° (Nm/s)	iMVT (Nm)	RTD iMVT (Nm/s)	%VA (%)
22.04.15	pre	NaN	NaN	NaN	NaN	NaN	NaN	NaN	NaN	111.44	2729.98	-1540.32	278.50	1836.00	96.05	NaN	NaN	NaN	NaN	NaN	NaN	NaN	NaN	86.18	2341.31	-1055.09	257.15	1620.18	96.81
29.04.15	0	3595.50	255.38	51.73	447.58	634.03	583.39	696.47	2361.46	107.41	2649.79	-1385.72	316.91	2116.08	96.74	3481.00	282.29	101.04	336.24	756.19	542.68	659.24	2294.33	84.43	2269.78	-1025.22	281.49	1785.99	98.15
30.04.15	NaN	5244.50	249.51	56.54	NaN	NaN	NaN	NaN	NaN	NaN	NaN	NaN	NaN	NaN	NaN	4385.00	272.84	101.74	NaN	NaN	NaN	NaN	NaN	NaN	NaN	NaN	NaN	NaN	NaN
04.05.15	NaN	4467.00	266.03	71.16	NaN	NaN	NaN	NaN	NaN	NaN	NaN	NaN	NaN	NaN	NaN	3452.50	329.80	76.86	NaN	NaN	NaN	NaN	NaN	NaN	NaN	NaN	NaN	NaN	NaN
06.05.15	1	5715.50	281.76	78.20	459.46	681.29	634.81	732.08	2507.64	80.33	2177.63	-936.46	305.60	2124.76	98.43	8119.00	300.41	98.32	322.75	733.89	569.91	668.22	2294.77	79.12	2152.06	-841.56	266.89	1887.75	98.60
08.05.15	NaN	4325.80	308.79	81.16	NaN	NaN	NaN	NaN	NaN	NaN	NaN	NaN	NaN	NaN	NaN	3793.50	323.16	102.65	NaN	NaN	NaN	NaN	NaN	NaN	NaN	NaN	NaN	NaN	NaN
11.05.15	NaN	6421.00	298.04	85.50	NaN	NaN	NaN	NaN	NaN	NaN	NaN	NaN	NaN	NaN	NaN	8284.00	314.11	105.33	NaN	NaN	NaN	NaN	NaN	NaN	NaN	NaN	NaN	NaN	NaN
13.05.15	2	3749.30	291.45	74.62	460.86	676.99	644.92	741.50	2524.26	72.87	2021.94	-726.95	302.80	2100.37	98.96	3848.80	257.11	107.99	335.32	734.13	570.30	693.80	2333.55	76.92	2051.06	-877.28	292.52	2040.33	98.89
15.05.15	NaN	518NaN	NaN	NaN	NaN	NaN	NaN	NaN	NaN	NaN	NaN	NaN	NaN	NaN	NaN	8259.50	NaN	NaN	NaN	NaN	NaN	NaN	NaN	NaN	NaN	NaN	NaN	NaN	NaN
18.05.15	NaN	4156.50	320.74	127.18	NaN	NaN	NaN	NaN	NaN	NaN	NaN	NaN	NaN	NaN	NaN	379NaN	284.08	137.00	NaN	NaN	NaN	NaN	NaN	NaN	NaN	NaN	NaN	NaN	NaN
20.05.15	3	7199.50	375.17	113.02	453.77	710.93	669.06	733.91	2567.67	81.79	2073.75	-804.99	321.63	2186.89	99.12	751NaN	337.01	115.01	317.64	753.94	583.02	673.46	2328.07	82.09	2001.40	-972.97	295.60	2104.77	99.09
22.05.15	NaN	4236.00	288.03	124.95	NaN	NaN	NaN	NaN	NaN	NaN	NaN	NaN	NaN	NaN	NaN	4111.00	322.42	138.71	NaN	NaN	NaN	NaN	NaN	NaN	NaN	NaN	NaN	NaN	NaN
26.05.15	NaN	7629.50	298.55	99.66	NaN	NaN	NaN	NaN	NaN	NaN	NaN	NaN	NaN	NaN	NaN	7705.00	351.03	114.35	NaN	NaN	NaN	NaN	NaN	NaN	NaN	NaN	NaN	NaN	NaN
27.05.15	4	4555.30	360.80	106.27	471.04	740.38	680.81	772.67	2664.90	73.87	1866.01	-779.92	296.65	1797.16	98.59	4179.30	413.57	119.80	322.88	767.03	586.65	668.73	2345.27	69.44	1847.77	-758.32	275.91	1990.20	98.94
29.05.15	NaN	8047.50	NaN	NaN	NaN	NaN	NaN	NaN	NaN	NaN	NaN	NaN	NaN	NaN	NaN	6932.00	NaN	NaN	NaN	NaN	NaN	NaN	NaN	NaN	NaN	NaN	NaN	NaN	NaN
01.06.15	NaN	4504.00	357.18	112.19	NaN	NaN	NaN	NaN	NaN	NaN	NaN	NaN	NaN	NaN	NaN	4335.00	439.09	127.12	NaN	NaN	NaN	NaN	NaN	NaN	NaN	NaN	NaN	NaN	NaN
03.06.15	5	8514.00	363.99	115.63	470.49	738.35	685.70	750.18	2644.72	81.53	2118.75	-838.85	322.15	1614.73	98.26	6768.50	419.88	137.96	322.89	766.09	590.73	675.61	2355.33	86.25	2084.39	-966.21	279.60	1888.22	98.16
05.06.15	NaN	4813.80	380.60	134.23	NaN	NaN	NaN	NaN	NaN	NaN	NaN	NaN	NaN	NaN	NaN	4083.00	427.00	138.13	NaN	NaN	NaN	NaN	NaN	NaN	NaN	NaN	NaN	NaN	NaN
08.06.15	NaN	8661.00	372.24	116.95	NaN	NaN	NaN	NaN	NaN	NaN	NaN	NaN	NaN	NaN	NaN	6282.50	425.26	123.15	NaN	NaN	NaN	NaN	NaN	NaN	NaN	NaN	NaN	NaN	NaN
10.06.15	6	5540.80	NaN	148.32	481.69	764.79	696.92	777.63	2721.03	88.10	2163.09	-835.53	320.95	1739.87	98.25	468NaN	NaN	142.10	333.36	771.09	586.62	682.98	2374.05	78.77	1983.23	-871.07	295.17	2010.06	98.66
12.06.15	NaN	905NaN	NaN	144.94	NaN	NaN	NaN	NaN	NaN	NaN	NaN	NaN	NaN	NaN	NaN	5979.00	NaN	143.95	NaN	NaN	NaN	NaN	NaN	NaN	NaN	NaN	NaN	NaN	NaN
15.06.15	NaN	5995.80	NaN	136.17	NaN	NaN	NaN	NaN	NaN	NaN	NaN	NaN	NaN	NaN	NaN	4952.30	NaN	142.96	NaN	NaN	NaN	NaN	NaN	NaN	NaN	NaN	NaN	NaN	NaN
17.06.15	7	9225.50	341.51	115.41	466.17	720.81	682.79	739.76	2609.54	101.21	2184.92	-909.63	321.60	1672.36	97.90	5574.50	391.98	125.45	333.11	777.30	582.13	672.97	2365.50	78.49	2087.47	-941.74	279.25	1871.48	97.36
19.06.15	NaN	6353.50	NaN	144.63	NaN	NaN	NaN	NaN	NaN	NaN	NaN	NaN	NaN	NaN	NaN	4844.00	NaN	151.73	NaN	NaN	NaN	NaN	NaN	NaN	NaN	NaN	NaN	NaN	NaN
22.06.15	NaN	9492.50	NaN	149.58	NaN	NaN	NaN	NaN	NaN	NaN	NaN	NaN	NaN	NaN	NaN	4851.00	NaN	146.92	NaN	NaN	NaN	NaN	NaN	NaN	NaN	NaN	NaN	NaN	NaN
24.06.15	8	NaN	NaN	NaN	460.06	729.36	685.93	756.11	2631.47	90.30	2187.38	-879.82	318.95	1648.75	98.53	NaN	NaN	NaN	334.99	766.48	581.74	666.89	2350.11	77.17	1993.27	-913.66	249.49	1562.60	96.13
01.07.15	post 1	NaN	NaN	NaN	458.96	720.75	658.39	725.95	2564.05	104.20	2554.65	-1003.81	334.71	1816.38	97.62	NaN	NaN	NaN	346.13	795.51	589.04	667.53	2398.20	88.65	2261.25	-1042.76	265.54	1721.08	97.51
08.07.15	post 2	NaN	NaN	NaN	464.97	730.33	660.93	727.04	2583.27	100.21	2379.97	-1111.19	334.90	1925.10	97.66	NaN	NaN	NaN	339.52	767.93	582.46	648.06	2337.97	95.49	2389.62	-1208.21	282.69	1998.60	97.73
